# Supplementary material for: Whitefly HES1 binds to the intergenic region of Tomato yellow leaf curl China virus and promotes viral gene transcription
Source: Virology. 2020 Mar;542:54–62. doi: 10.1016/j.virol.2020.01.009 (PMC7031692; doi:10.1016/j.virol.2020.01.009)
Supplement: Multimedia component 2 [file mmc2.xml]

<?xml version="1.0" encoding="utf-8" standalone="no"?>
<data>
  <datasets>
    <author>xwwang@zju.edu.cn</author>
    <type>0</type>
    <dataset>
      <value>4</value>
      <reason>Data will be made available on request</reason>
      <comments />
    </dataset>
  </datasets>
</data>
